# Supplementary material for: Comprehensive Analysis of Microbiome, Metabolome, and Transcriptome Revealed the Mechanisms of Intestinal Injury in Rainbow Trout under Heat Stress
Source: Int J Mol Sci. 2023 May 10;24(10):8569. doi: 10.3390/ijms24108569 (PMC10218511; doi:10.3390/ijms24108569)
Supplement: Supplementary file 1 [file ijms-24-08569-s001.zip]

Archive with 1 entries (1 files):
- ijms-2356605-supplementary.pdf
